# Supplementary material for: Durations of asymptomatic, symptomatic, and care-seeking phases of tuberculosis disease with a Bayesian analysis of prevalence survey and notification data
Source: BMC Med. 2021 Nov 10;19:298. doi: 10.1186/s12916-021-02128-9 (PMC8579670; doi:10.1186/s12916-021-02128-9)
Supplement: Supplementary file 2 — Additional file 2. TB prevalence survey characteristics [file 12916_2021_2128_MOESM2_ESM.xlsx]

## Sheet: Sheet1
Country	Survey year	Reported prevalence estimates, per 100 000 with 95% confidence interval	Cases with TB suggestive symptoms	Symptoms*	Raw counts in the analysis (Asymptomatic + Symptomatic) / subjects	Care-seeking behaviour reported
Cambodia	2011	Overall: 831 (707-977) Female: 609 (486-763) Male: 1,097 (895-1343)	23% of Smr- 44% of Smr+	Cough ≥ 2 weeks or haemoptysis	Total: (221 + 93) / 37,417 Female: (89 + 37) / 20,410 Male: (132 + 56) / 17,007	Survey participants with screening symptoms Female: 92% Male: 84%
Ethiopia	2010-2011	Overall: 277 (208-347) Female: 246 (176-315) Male: 304 (219-388)	48% of Smr- 57% of Smr+	Cough ≥ 2 weeks	Total: (53 + 57) / 46,697 Female: (26 + 28) / 24,878 Male: (27 + 29) / 21,819
Kenya	2016	Overall: 558 (455-662) Female: 359 (258-460) Male: 809 (656-962)	Exact counts	Cough ≥ 2 weeks	Total: (161 + 140) / 62,988 Female: (62 + 52) / 36,974 Male: (99 + 88) / 26,014	Survey TB cases with symptoms Female: 21 (40%) Male: 32 (36%)
Lao PDR	2010-2011	Overall: 595 (457-733) Female: 366 (254-477) Male: 855 (646-1064)	36% of Smr- 66% of Smr+	Cough ≥ 2 weeks or haemoptysis	Total: (119 + 118) / 39,212 Female: (41 + 39) / 21,474 Male: (78 + 79) / 17,738
Malawi	2013	Total: 452 (312-593) Female: 374 (246-501) Male: 546 (335-757)	73% of Smr- 66% of Smr+	Cough ≥ 2 weeks	Total: (40 + 92) / 31,579 Female: (21 + 48) / 18,490 Male: (19 + 44) / 13,089	Survey TB cases with symptoms Smr-: 51% Smr+: 61%
Pakistan	2010-2011	Total: 398 (333-463) Female: 320 (253-388) Male: 484 (392-577)	61% of all BC	Cough ≥ 2 weeks	Total: (132 + 208) / 104,631 Female: (62 + 98) / 60,382 Male: (70 + 110) / 44,249
Philippines	2016	Overall: 1,159 (1,016-1,301) Female: 627 (516-739) Male: 1,713 (1,482-1,943)	21% of Smr- 51% of Smr+	Cough ≥ 2 weeks or haemoptysis	Total: (316 + 150) / 46,689 Female: (99 + 45) / 25,796 Male: (217 + 105) / 20,893	Survey TB cases with symptoms Total: 71%
Uganda	2014-2015	Total: 401 (292-509) Female: 178 (109-248) Male: 734 (554-914)	46% of Smr- 52% of Smr+	Cough ≥ 2 weeks	Total: (83 + 77) / 40,539 Female: (21 + 19) / 23,393 Male: (62 + 58) / 17,146	Survey participants with screening symptoms Female: 67% Male: 54%
Tanzania	2012	Total: 293 (228-358) Female: 204 (137-272) Male: 410 (315-505)	63% of all BC	One of: Cough ≥ 2 weeks, haemoptysis, fever ≥ 2 weeks, weight loss and excessive night sweats	Total: (56 + 98) / 50,436 Female: (23 + 41) / 29,701 Male: (33 + 57) / 20,735	Survey participants with screening symptoms Female: 39.1% Male: 37.7%
Vietnam	2017-2018	Total: 322 (260-399) Female: 133 (89-198) Male: 522 (420-648)	67% of all BC	Cough ≥ 2 weeks	Total: (73 + 148) / 61,763 Female: (15 + 31) / 34,613 Male: (58 + 117) / 27,150
Zambia	2013-2014	Total: 638 (502-774) Female: 487 (353-621) Male: 833 (641-1,024)	61% of all BC	Cough ≥ 2 weeks	Total: (105 + 160) / 46,099 Female: (45 + 68) / 26,642 Male: (60 + 92) / 19,457	Survey TB cases with symptoms Total: 50%
* The symptom definitions applied the definitions in the original analyses of prevalence surveys
