# Supplementary material for: Durations of asymptomatic, symptomatic, and care-seeking phases of tuberculosis disease with a Bayesian analysis of prevalence survey and notification data
Source: BMC Med. 2021 Nov 10;19:298. doi: 10.1186/s12916-021-02128-9 (PMC8579670; doi:10.1186/s12916-021-02128-9)
Supplement: Supplementary file 3 — Additional file 3. Extracted data, 11 included settings [file 12916_2021_2128_MOESM3_ESM.xlsx]

## Sheet: Notification
Country

## Sheet: Prevalence
Country

## Sheet: Mortality
ISO
