# Supplementary material for: Durations of asymptomatic, symptomatic, and care-seeking phases of tuberculosis disease with a Bayesian analysis of prevalence survey and notification data
Source: BMC Med. 2021 Nov 10;19:298. doi: 10.1186/s12916-021-02128-9 (PMC8579670; doi:10.1186/s12916-021-02128-9)
Supplement: Supplementary file 4 — Additional file 4. Extracted data, Blantyre Malawi [file 12916_2021_2128_MOESM4_ESM.xlsx]

## Sheet: Notification
Year

## Sheet: Prevalence
Year

## Sheet: Mortality
Year
